# Supplementary material for: What has biotelemetry ever done for avian translocations?
Source: Mov Ecol. 2022 Dec 7;10:57. doi: 10.1186/s40462-022-00359-w (PMC9727958; doi:10.1186/s40462-022-00359-w)
Supplement: Supplementary file 2 — Additional file 2. Case studies full record [file 40462_2022_359_MOESM2_ESM.xlsx]

## Sheet: Ecological Restoration (s.1)
Author	Year	Title	Topic	Theme 1	Theme 2	Theme 3	Notes from Abstract
Fortin, D. Beyer, H. L. Boyce, M. S. Smith, D. W. Duchesne, T. Mao, J. S.	2005	Wolves influence elk movements: Behavior shapes a trophic cascade in Yellowstone National Park	Function	Trophic	Cascade	Behaviour	A trophic cascade recently has been reported among wolves, elk, and aspen on the northern winter range of Yellowstone National Park, Wyoming, USA, but the mechanisms of indirect interactions within this food chain have yet to be established. We investigated whether the observed trophic cascade might have a behavioral basis by exploring environmental factors influencing the movements of 13 female …
Towns, D. R.	2002	Korapuki Island as a case study for restoration of insular ecosystems in New Zealand	Reintroduction	Islands	Non-native	Review	Aim Success with eradicating invasive species from islands around New Zealand raises the prospect of reversing the loss of species by restoring biotic communities on modified islands. I seek to identify methods that can be used to clarify restoration targets on Korapuki Island, which was modified by introduced mammals until 1987.
Arts, K. Fischer, A. van der Wal, R.	2016	Boundaries of the wolf and the wild: a conceptual examination of the relationship between rewilding and animal reintroduction	Reintroduction	Rewilding	Review	3 C's (Cores, corridors and carnivores)	Animal reintroduction and rewilding are two widely appealing and frequently connected forms of ecological restoration. However, the critical assumption that animal reintroduction automatically helps to restore formerly wild places is under-theorized. To fill this void, we identified three common rewilding elements from the literature ecological functioning, wilderness experience, and natural auto…
Bennett, V. A. Doerr, V. A. J. Doerr, E. D. Manning, A. D. Lindenmayer, D. B. Yoon, H. J.	2013	Habitat Selection and Behaviour of a Reintroduced Passerine: Linking Experimental Restoration, Behaviour and Habitat Ecology	Bio-indicators	Behaviour	Habitats	Birds	Australian brown tree creepers. This study provided a unique opportunity to understand the interactions between restoration ecology, behavioural ecology and habitat ecology. We examined how experimental restoration treatments (addition of coarse woody debris, variations in ground vegetation cover and nest box installation) influenced the behaviour and microhabitat use of radio-tracked individuals…
Lierz, M. Greshake, M. Korbel, R. Kummerfeld, M. Hafez, H. M.	2005	Falconry methods for the training of birds of prey and their reintroduction into the wild - a contradiction?	Reintroduction	Rehabilitation	Falconry	Training	Birds of prey found injured or debilitated, passing a standardized postclinical rehabilitation process and meeting the requirements for a successful reintroduction must be trained prior to their release back to the wild. Falconry training methods are ideal for this purpose, as they mean less stress for the bird and are individually applicable to the patient. In addition the ability to hunt is imm…
Donazar et al	2016	ROLES OF RAPTORS IN A CHANGING WORLD: FROM FLAGSHIPS TO PROVIDERS OF KEY ECOSYSTEM SERVICES	Ecosystem services	Flagships	Habitat change	Recovery	Birds of prey have been, in comparison to other avian groups, an uncommon study model, mainly due to the limitations imposed by their conservative life strategy (low population density and turnover). Nonetheless, they have attracted a strong interest from the point of view of conservation biology because many populations have been close to extinction and because of their recognised role in ecosys…
Wood, J. R. Alcover, J. A. Blackburn, T. M. Bover, P. Duncan, R. P. Hume, J. P. Louys, J. Meijer, H. J. M. Rando, J. C. Wilmshurst, J. M.	2017	Island extinctions: processes, patterns, and potential for ecosystem restoration	Extinction	Review	Islands	Function	Extinctions have altered island ecosystems throughout the late Quaternary. Here, we review the main historic drivers of extinctions on islands, patterns in extinction chronologies between islands, and the potential for restoring ecosystems through reintroducing extirpated species. While some extinctions have been caused by climatic and environmental change, most have been caused by anthropogenic …
Mills, C. H. Gordon, C. E. Letnic, M.	2018	Rewilded mammal assemblages reveal the missing ecological functions of granivores	Function	Rewilding	Trophic	Granivores	Here, we compare rates of seed removal by mammals and ants on shrub seeds and abundance of shrub seedlings in two rewilded desert ecosystems (Arid Recovery Reserve and Scotia Wildlife Sanctuary) with adjacent areas possessing depauperate mammal faunas.
Zamboni, T. Di Martino, S. Jimenez-Perez, I.	2017	A review of a multispecies reintroduction to restore a large ecosystem: The Ibera Rewilding Program (Argentina)	Reintroduction	Review	Multi-taxa	Rewilding	Ibera Nature Reserve in the province of Corrientes, Argentina has suffered one of the worst defaunation processes in the country. After acquiring lands within the Reserve, The Conservation Land Trust started the Ibera Rewilding Program in 2007, with the aim of reintroducing all animal species that had been extirpated locally in historic times. Along with its ecological value, this program intende…
Watson, D. M. Watson, M. J.	2015	Wildlife restoration: Mainstreaming translocations to keep common species common	Translocations	Mainstreaming	Common Species	Defaunered landscapes	In most urban and agricultural landscapes, remnants of native vegetation are surrounded by an inhospitable matrix. Although vagile species come and go, many reptiles, amphibians and small mammals are effectively stranded and declining towards local extinction. In the same landscapes, other areas where these species are absent are improving in habitat quality, both through natural regeneration and…
Brodie, J. F. Aslan, C. E.	2012	Halting Regime Shifts in Floristically Intact Tropical Forests Deprived of Their Frugivores	Function	Trophic	Interaction	Frugivores	Introduction of Frugivores to floristcally intact tropical forest as restoration technique
Freifeild et al	2016	Long-distance translocations to create a second millerbird population and reduce extinction risk	Translocations	Exctintion	Long distance		Long distance translocation to create second population to reduce threat of extinction
Thomas, C. D.	2011	Translocation of species, climate change, and the end of trying to recreate past ecological communities	Translocations	Review	Endemism	Assisted Regional Colonisation areas	Many of the species at greatest risk of extinction from anthropogenic climate change are narrow endemics that face insurmountable dispersal barriers. In this review, I argue that the only viable option to maintain populations of these species in the wild is to translocate them to other locations where the climate is suitable. Risks of extinction to native species in destination areas are small, p…
Morandini, V. de Benito, E. Newton, I. Ferrer, M.	2017	Natural expansion versus translocation in a previously human-persecuted bird of prey	Reintroduction	Productivity	Range expansion	Density dependence	Many threatened species in Europe have been expanding their distributions during recent decades owing to protection measures that overcome historical human activity that has limited their distributions. Range expansion has come about via two processes, natural expansion from existing range and reintroductions to new ranges. Reintroductions may prove to be a better way to establish populations bec…
Blazquez-Cabrera, S. Ciudad, C. Gaston, A. Simon, M. A. Saura, S.	2019	Identification of strategic corridors for restoring landscape connectivity: application to the Iberian lynx	Connectivity	Corridors	Landscape	Iberian lynx	Modelling of connectivity using case study of the Iberian Lynx
Root-Bernstein, M. Guerrero-Gatica, M. Pina, L. Bonacic, C. Svenning, J. C. Jaksic, F. M.	2017	Rewilding-inspired transhumance for the restoration of semiarid silvopastoral systems in Chile	Reintroduction	Rewilding	transhumance	Pastoralism	Nomadic pastoralism and transhumance are ancient human adaptations to the movements of large herbivores, which themselves migrate to follow favorable environmental conditions. Free-ranging livestock production has been criticized as less water efficient than factory farming and crop production. This fails to take into account both the additional ecosystem services made possible by rainfall over r…
Genes, L. Fernandez, F. A. S. Vaz-de-Mello, F. Z. da Rosa, P. Fernandez, E. Pires, A. S.	2019	Effects of howler monkey reintroduction on ecological interactions and processes	Reintroduction	Trophic	Procesess	Interactions	Our results show reintroductions may effectively restore ecological links and enhance ecological processes.
Seddon, P. J. Soorae, P. S.	1999	Guidelines for subspecific substitutions in wildlife restoration projects	Reintroduction	Substitutions	Subspecific	Genetic	Reintroduction of animals is becoming increasingly popular as a means of restoring populations of threatened species. Sometimes depletion of wild populations leaves only captive populations from which reintroduction projects can obtain founders for releases. The World Conservation Union guidelines on reintroductions recommend that the individuals to be reintroduced should be of the same subspecie…
Nilsen, E. B. Milner-Gulland, E. J. Schofield, L. Mysterud, A. Stenseth, N. C. Coulson, T.	2007	Wolf reintroduction to Scotland: public attitudes and consequences for red deer management	Reintroduction	Social attitudes	Trophic	Function	Reintroductions are important tools for the conservation of individual species, but recently more attention has been paid to the restoration of ecosystem function, and to the importance of carrying out a full risk assessment prior to any reintroduction programme.
Clarke, L. J. Weyrich, L. S. Cooper, A.	2015	Reintroduction of locally extinct vertebrates impacts arid soil fungal communities	Reintroduction	Bio-indicators	Microbiology	Soil	Role of animal introductions in bringing about changes in soil microbiology
Ewen, J. G. Armstrong, D. P.	2007	Strategic monitoring of reintroductions in ecological restoration programmes	Reintroduction	Monitoring	Strategic	Case study	Strategic monitoring of reintroductions. Case study of two bird translocations in New Zealand. Useful text in conclusion for Chapter 1 argument
McClure, Christopher J. W. Rolek, Brian W. Hayes, Thomas I. Hayes, Christine D. Thorstrom, Russell Curti, Marta Anderson, David L.	2017	Successful enhancement of Ridgway's Hawk populations through recruitment of translocated birds	Translocations	Monitoring	Recruitment	Survival	Survival and recruitment estimates are important for predicting population viability and the efficacy of translocations. This information requires intensive monitoring postrelease, which is often economically or logistically infeasible. Since 2009, juveniles of the critically endangered Ridgway’s Hawk (Buteo ridgwayi) have been translocated from Los Haitises National Park to Punta Cana, Dominican…
Seddon, P. J. Moehrenschlager, A. Ewen, J.	2014	Reintroducing resurrected species: selecting DeExtinction candidates	Reintroduction	De-extinction	Resurrection	Assisted colonisation	Technological advances have raised the controversial prospect of resurrecting extinct species. Species DeExtinction should involve more than the production of biological orphans to be scrutinized in the laboratory or zoo. If DeExtinction is to realize its stated goals of deep ecological enrichment, then resurrected animals must be translocated (i.e., released within suitable habitat). Therefore, …
Crutzen, P. J.	2002	Geology of mankind	Anthropocene	Geological	Epoch	Holocene supplementation	The Anthropocene could be said to have started in the late eighteenth century, when analyses of air trapped in polar ice showed the beginning of growing global concentrations of carbon dioxide and methane.
Malm, A. Hornborg, A.	2014	The geology of mankind? A critique of the Anthropocene narrative	Anthropocene	Inequality	Society	Review	The Anthropocene narrative portrays humanity as a species ascending to power over the rest of the Earth System. In the crucial field of climate change, this entails the attribution of fossil fuel combustion to properties acquired during human evolution, notably the ability to manipulate fire. But the fossil economy was not created nor is it upheld by humankind in general. This intervention questi…
Munro, N. T. McIntyre, S. Macdonald, B. Cunningham, S. A. Gordon, I. J. Cunningham, R. B. Manning, A. D.	2019	Returning a lost process by reintroducing a locally extinct digging marsupial	Reintroduction	Processes	Soil		The eastern bettong (Bettongia gaimardi), a medium-sized digging marsupial, was reintroduced to a predator-free reserve after 100 years of absence from the Australian mainland. The bettong may have the potential to restore temperate woodlands degraded by a history of livestock grazing, by creating numerous small disturbances by digging. We investigated the digging capacity of the bettong and comp…
Corlett, R. T.	2016	Restoration, Reintroduction, and Rewilding in a Changing World	Translocations	Rewilding	Environmental Change		The increasing abandonment of marginal land creates new opportunities for restoration, reintroduction, and rewilding, but what do these terms mean in a rapidly and irreversibly changing world? The 're' prefix means 'back', but it is becoming clear that the traditional use of past ecosystems as targets and criteria for success must be replaced by an orientation towards an uncertain future. Current…
Olsson, O. Rogers, D. J.	2009	Predicting the distribution of a suitable habitat for the white stork in Southern Sweden: identifying priority areas for reintroduction and habitat restoration	Reintroduction	Modelling	Spatial	Habitat	The loss of wetlands and semi-natural grasslands throughout much of Europe has led to a historic decline of species associated with these habitats. The reinstatement of these habitats, however, requires spatially explicit predictions of the most suitable sites for restoration, to maximize the ecological benefit per unit effort
Seddon, P. J. Griffiths, C. J. Soorae, P. S. Armstrong, D. P.	2014	Reversing defaunation: Restoring species in a changing world	Translocations	Review	Rewilding	De-extinction	The rate of biodiversity loss is not slowing despite global commitments, and the depletion of animal species can reduce the stability of ecological communities. Despite this continued loss, some substantial progress in reversing defaunation is being achieved through the intentional movement of animals to restore populations. We review the full spectrum of conservation translocations, from reinfor…
Tanasescu, M.	2019	Restorative ecological practice: The case of the European Bison in the Southern Carpathians, Romania	Reintroduction	Animal agency	Rewilding	Human relationships	This paper engages with rewilding practice in the particular case of European Bison reintroductions to the Southern Carpathians. In doing so, it questions traditional notions of species purity implied in wisent conservation so far, and shows how these can be problematic. The argument takes animal agency seriously and explores how incorporating the animals' view can challenge and modify rewilding …
Pullins, Craig K. Guerrant, Travis L. Beckerman, Scott F. Washburn, Brian E.	2017	Mitigation translocation of red‐tailed hawks to reduce raptor–aircraft collisions	Translocations	Human-wildlife conflict	Mitigation	Airports	Translocation of problematic individual animals is commonly used to reduce human–wildlife conflicts, especially to reduce the presence or abundance of raptors within airport environments, where they pose a risk to safe aircraft operations. Although this method has strong public support, there have been no scientific evaluations of its efficacy or to determine which factors might influence the ret…
Seddon, P. J.	2010	From Reintroduction to Assisted Colonization: Moving along the Conservation Translocation Spectrum	Translocations	Framework	Reintroductions	Assisted colonisation	Translocation, the intentional movement of living organisms from one area to another is increasingly being used as a conservation tool to overcome barriers to dispersal. A dichotomy exists for conservation-oriented translocations: on one hand, there are those that release plants or animals into known historic ranges and on the other hand, there are releases outside historic distributions. Misuse …
Derham, T. T. Duncan, R. P. Johnson, C. N. Jones, M. E.	2018	Hope and caution: rewilding to mitigate the impacts of biological invasions	Reintroduction	Rewilding	Function	Trophic	Trophic rewilding aims to reinstate ecological functions, especially trophic interactions, through the introduction of animals. Useful text in conclusion for Chapter 1 argument
Marjakangas, E. L. Genes, L. Pires, M. M. Fernandez, F. A. S. de Lima, R. A. F. de Oliveira, A. A. Ovaskainen, O. Pires, A. S. Prado, P. I. Galetti, M.	2018	Estimating interaction credit for trophic rewilding in tropical forests	Function	Rewilding	Trophic	Interactions	Trophic rewilding has been suggested as a restoration tool to restore ecological interactions and reverse defaunation and its cascading effects on ecosystem functioning. One of the ecological processes that has been jeopardized by defaunation is animal-mediated seed dispersal. Here, we propose an approach that combines joint species distribution models with occurrence data and species interaction…
Svenning, J. C. Pedersen, P. B. M. Donlan, C. J. Ejrnaes, R. Faurby, S. Galetti, M. Hansen, D. M. Sandel, B. Sandom, C. J. Terborgh, J. W. Vera, F. W. M.	2016	Science for a wilder Anthropocene: Synthesis and future directions for trophic rewilding research	Framework	Rewilding	Function	Anthropocene	Trophic rewilding is an ecological restoration strategy that uses species introductions to restore top-down trophic interactions and associated trophic cascades to promote self-regulating biodiverse ecosystems. Given the importance of large animals in trophic cascades and their widespread losses and resulting trophic downgrading, it often focuses on restoring functional megafaunas. Trophic rewild…
Beerens, J. M. Trexler, J. C. Catano, C. P.	2017	Predicting wading bird and aquatic faunal responses to ecosystem restoration scenarios	Bio-indicators	Productivity	Wetlands	Birds	Wading birds as bio-indicators restoration success (wetland productivity)
Sullivan, J. J. Kelly, D. Ladley, J. J.	2010	Feathers to Fur: the status of New Zealand ecological research in 2009	Reintroduction	Review	Extinction	Non native	We outline the scope of this special issue of New Zealand Journal of Ecology, which reviews progress in New Zealand ecology to 2009, based on a symposium in 2007. Both the issue and symposium update a 1986 conference and 1989 special issue of NZ J Ecol called "Moas, Mammals and Climate" which has been influential and widely cited. This issue revisits several themes featured in 1989, including the…
Huber, P. R. Greco, S. E. Schumaker, N. H. Hobbs, J.	2014	A priori assessment of reintroduction strategies for a native ungulate: using HexSim to guide release site selection	Reintroduction	Modelling	Strategy	Modelling	We used a new spatially explicit population model (HexSim) to analyze four different elk release scenarios. Each scenario corresponded to a different release location, and the model was used to compare simulated elk movement and population dynamics 25 years into the future
Seddon, P. J. Armstrong, D. P. Maloney, R. F.	2007	Developing the science of reintroduction biology	Reintroduction	History	Induction	Hypothetico-deductive method	With recent increases in the numbers of species reintroduction projects and reintroduction-related publications, there is now a recognizable field of reintroduction biology. Nevertheless, research thus far has been fragmented and ad hoc, rather than an organized attempt to gain reliable knowledge to improve reintroduction success. We reviewed 454 recent (1990-2005) peer-reviewed papers dealing wi…

## Sheet: Translocation background (s.1)
Author	Year	Title	Topic	Theme 1	Theme 2	Theme 3	Notes from Abstract
Berger-Tal, O. Blumstein, D. T. Swaisgood, R. R.	2020	Conservation translocations: a review of common difficulties and promising directions	Translocations	Review	IUCN	Global Re-introduction Perspectives Series	The Global Re-introduction Perspectives Series is a collection of conservation translocation case studies, generated by the IUCN's Conservation Translocation Specialist Group, and presented in a structured format with an emphasis on practical information. All 293 animal translocation case studies to date include a section in which the authors list the difficulties they have faced during the trans…
Carter, I. Foster, J. Lock, L.	2017	The Role of Animal Translocations in Conserving British Wildlife: An Overview of Recent Work and Prospects for the Future	Translocations	Review	Assisted colonisation	Ecological replacement	An overview of terrestrial animal translocations carried out for conservation purposes in Britain, summarising what has been achieved in recent decades and discussing the issues raised by this approach to conservation. In the last 40 years, at least nine species have been reintroduced following extinction in Britain (or at least one country within Britain), including five birds, one mammal, one a…
Harrington, L. A. Moehrenschlager, A. Gelling, M. Atkinson, R. P. D. Hughes, J. Macdonald, D. W.	2013	Conflicting and Complementary Ethics of Animal Welfare Considerations in Reintroductions	Welfare	Meta-analysis	Review	Issues	Despite differences in focus, goals, and strategies between conservation biology and animal welfare, both are inextricably linked in many ways, and greater consideration of animal welfare, although important in its own right, also has considerable potential to contribute to conservation success. Nevertheless, animal welfare and animal ethics are not always considered explicitly within conservatio…
IUCN	2013	Guidelines for reintroductions and other conservation translocations	Translocations	Guidelines			These guidelines are designed to be applicable to the full spectrum of conservation translocations. They are based on principle rather than example and are designed to provide guidance on the justification, design and implementation of any conservation translocation.
Morandini, V. Ferrer, M.	2017	How to plan reintroductions of long-lived birds	Reintroduction	Planning	Release strategy	Survival	Reintroductions have been increasingly used for species restoration and it seems that this conservation tool is going to be more used in the future. Nevertheless, there is not a clear consensus about the better procedure for that, consequently a better knowledge of how to optimize this kind of management is needed. Here we examined the dynamics of released long-lived bird populations (lesser kest…

## Sheet: Eco-behavioural Advances (s.2)
Author	Year	Title	Topic	Theme 1	Theme 2	Theme 3	Notes from Abstract
Akesson, S. Hedenstrom, A.	2007	How migrants get there: Migratory performance and orientation	Migration	Performance	Orientation	Strategies	Migratory animals show a suite of adaptations to cope with their journeys. These include not only morphological features for efficient locomotion and storage of energy but also behavioral adjustments to exploit winds and currents or to avoid drift caused by moving fluids. Migration strategies across locomotory modes can be analyzed in the context of optimality models, using some general principle…
Cagnacci, F. Boitani, L. Powell, R. A. Boyce, M. S.	2010	Animal ecology meets GPS-based radiotelemetry: a perfect storm of opportunities and challenges	Review	Resource use	Home range	Cognitive map	Global positioning system (GPS) telemetry technology allows us to monitor and to map the details of animal movement, securing vast quantities of such data even for highly cryptic organisms. We envision an exciting synergy between animal ecology and GPS-based radiotelemetry, as for other examples of new technologies stimulating rapid conceptual advances, where research opportunities have been para…
Flemming, J. E. M. Field, C. A. James, M. C. Jonsen, I. D. Myers, R. A.	2006	How well can animals navigate? Estimating the circle of confusion from tracking data	Navigation	Orientation	Migration	Modelling	State-space models have recently been shown to effectively model animal movement. In this paper we illustrate how such models can be used to improve our knowledge of animal navigation ability, something which is poorly understood. This work is of great interest when modeling the behavior of animals that are migrating, often over tremendously large distances. We use the term circle of confusion, f…
Gil, J. A. Baguena, G. Sanchez-Castilla, E. Antor, R. J. Alcantara, M. Lopez-Lopez, P.	2014	HOME RANGES AND MOVEMENTS OF NON-BREEDING BEARDED VULTURES TRACKED BY SATELLITE TELEMETRY IN THE PYRENEES	Movement ecology	Home range	Supplementary feeding	Behaviour	We present data on home range sizes and spatial parameters of six non-breeding bearded vultures Gypaetus barbatus (one adult, four subadults and one juvenile) using Argos satellite telemetry in the Pyrenees (Spain-France) between 1999 and 2006. None of the birds left the Pyrenees during the tracking period and all individuals included supplementary feeding stations (SFS) in their home ranges. Hom…
Hays, G. C.	2014	Tracking animals to their death	Movement ecology	Mortality	Migration		Satellite tracking is a tool for not only recording the long-distance movements of a range of species, but also for revealing animal mortality
Khosravifard, S. Venus, V. Skidmore, A. K. Bouten, W. Munoz, A. R. Toxopeus, A. G.	2018	Identification of Griffon Vulture's Flight Types Using High-Resolution Tracking Data	Behaviour	Characterisation	Flight	Collision	Being one of the most frequently killed raptors by collision with wind turbines, little is known about the Griffon vulture's flight strategies and behaviour in a fine scale. In this study, we used high-resolution tracking data to differentiate between the most frequently observed flight types of the Griffon, and evaluated the performance of our proposed approach by an independent observation duri…
Klaassen, R. H. G. Hake, M. Strandberg, R. Koks, B. Trierweiler, C. Exo, K. M. Bairlein, F. Alerstam, T.		When and where does mortality occur in migratory birds? Direct evidence from long- term satellite tracking of raptors	Movement ecology	Mortality	Population regulation	Migration	Information about when and where animals die is important to understand population regulation. In migratory animals, mortality might occur not only during the stationary periods (e.g. breeding and wintering) but also during the migration seasons. However, the relative importance of population limiting factors during different periods of the year remains poorly understood, and previous studies mai…
Lopez-Lopez, P. Garcia-Ripolles, C. Urios, V.		Food predictability determines space use of endangered vultures: implications for management of supplementary feeding	Movement ecology	Distribution	Supplementary feeding	Conservation planning	Understanding space use of free-living endangered animals is key to informing management decisions for conservation planning. Like most scavengers, vultures have evolved under a context of unpredictability of food resources (i.e., exploiting scattered carcasses that are intermittently available). However, the role of predictable sources of food in shaping spatial ecology of vultures has seldom be…
Marra, P. P. Cohen, E. B. Loss, S. R. Rutter, J. E. Tonra, C. M.	2015	A call for full annual cycle research in animal ecology	Movement ecology	Circannual	Multi-taxa	Review	For vertebrates, annual cycles are organized into a series of breeding and non-breeding periods that vary in duration and location but are inextricably linked biologically. Here, we show that our understanding of the fundamental ecology of four vertebrate classes has been limited by a severe breeding season research bias and that studies of individual and population-level responses to natural and…
McGowan, J. et al	2017	Integrating research using animal-borne telemetry with the needs of conservation management	Framework	Information analysis	Telemetry research	Conservation planning	Animal-borne telemetry has revolutionized our ability to study animal movement, species physiology, demography and social structures, changing environments and the threats that animals are experiencing. While there will always be a need for basic ecological research and discovery, the current conservation crisis demands we look more pragmatically at the data required to make informed management d…
Somveille, M. Manica, A. Rodrigues, A. S. L.	2019	Where the wild birds go: explaining the differences in migratory destinations across terrestrial bird species	Migration	Distribution	Global	Meta-analysis	Given their large movement capacities, migratory birds have in principle a wide range of possible geographical locations for their breeding and non-breeding destinations, yet each species migrates between consistent breeding and non-breeding ranges. In this study, we use a macroecological approach to search for the general factors explaining the location of the seasonal ranges of migratory bird s…
Vansteelant, W. M. G. Bouten, W. Klaassen, R. H. G. Koks, B. J. Schlaich, A. E. van Diermen, J. van Loon, E. E. Shamoun-Baranes, J.	2015	Regional and seasonal flight speeds of soaring migrants and the role of weather conditions at hourly and daily scales	Migration	Flight	Weather	Montagu's harrier	Given that soaring birds travel faster with supportive winds or in good thermal soaring conditions, we expect weather conditions en route of migration to explain commonly observed regional and seasonal patterns in the performance of soaring migrants. We used GPS-loggers to track 13 honey buzzards and four Montagu's harriers for two to six migrations each. We determined how tailwinds, crosswinds, …
Wilson, R. P. White, C. R. Quintana, F. Halsey, L. G. Liebsch, N. Martin, G. R. Butler, P. J.	2006	Moving towards acceleration for estimates of activity-specific metabolic rate in free-living animals: the case of the cormorant	Metabolic rates	ODBA	VO2	Energy budgets	1. Time and energy are key currencies in animal ecology, and judicious management of these is a primary focus for natural selection. At present, however, there are only two main methods for estimation of rate of energy expenditure in the field, heart rate and doubly labelled water, both of which have been used with success; but both also have their limitations. 2. The deployment of data loggers t…
Monsarrat, S. Benhamou, S. Sarrazin, F. Bessa-Gomes, C. Bouten, W. Duriez, O.	2013	How Predictability of Feeding Patches Affects Home Range and Foraging Habitat Selection in Avian Social Scavengers?	Movement ecology	Home range	Supplementary feeding	Spatial predictability	Feeding stations are commonly used to sustain conservation programs of scavengers but their impact on behaviour is still debated. They increase the temporal and spatial predictability of food resources while scavengers have supposedly evolved to search for unpredictable resources. In the Grands Causses (France), a reintroduced population of Griffon vultures Gyps fulvus can find carcasses at three…
Sergio, F. Tavecchia, G. Tanferna, A. Blas, J. Blanco, G. Hiraldo, F.	2019	When and where mortality occurs throughout the annual cycle changes with age in a migratory bird: individual vs population implications	Movement ecology	Mortality	Population regulation	Circannual	The annual cycle of most animals is structured into discrete stages, such as breeding, migration and dispersal. While there is growing appreciation of the importance of different stages of an organism's annual cycle for its fitness and population dynamics, almost nothing is known about if and how such seasonal effects can change through a species lifespan. Here, we take advantage of the opportuni…
Somveille, M. Manica, A. Rodrigues, A. S. L.	2019	Where the wild birds go: explaining the differences in migratory destinations across terrestrial bird species	Movement ecology	Migration	Phenology	Climate change	Given their large movement capacities, migratory birds have in principle a wide range of possible geographical locations for their breeding and non-breeding destinations, yet each species migrates between consistent breeding and non-breeding ranges. In this study, we use a macroecological approach to search for the general factors explaining the location of the seasonal ranges of migratory bird s…
Vansteelant, W. M. G. Bouten, W. Klaassen, R. H. G. Koks, B. J. Schlaich, A. E. van Diermen, J. van Loon, E. E. Shamoun-Baranes, J.	2015	Regional and seasonal flight speeds of soaring migrants and the role of weather conditions at hourly and daily scales	Movement ecology	Migration	Phenology	Flight speeds	Given that soaring birds travel faster with supportive winds or in good thermal soaring conditions, we expect weather conditions en route of migration to explain commonly observed regional and seasonal patterns in the performance of soaring migrants. We used GPS-loggers to track 13 honey buzzards and four Montagu's harriers for two to six migrations each. We determined how tailwinds, crosswinds, …
Wilson, R. P. White, C. R. Quintana, F. Halsey, L. G. Liebsch, N. Martin, G. R. Butler, P. J.	2006	Moving towards acceleration for estimates of activity-specific metabolic rate in free-living animals: the case of the cormorant	Metabolic rates	ODBA	VO2	Accelerometer	Time and energy are key currencies in animal ecology, and judicious management of these is a primary focus for natural selection. At present, however, there are only two main methods for estimation of rate of energy expenditure in the field, heart rate and doubly labelled water, both of which have been used with success; but both also have their limitations. The deployment of data loggers that me…
Wittemyer, G. Northrup, J. M. Bastille-Rousseau, G.	2019	Behavioural valuation of landscapes using movement data	Behaviour	Valuation	Landscape	Review	Here, we discuss current and emerging approaches to estimate the behavioural value of spatial locations using movement data, focusing on the nexus of conservation behaviour and movement ecology that can amplify the application of animal tracking research to contemporary conservation challenges. We highlight the importance of applying behavioural ecological approaches to the analysis of tracking d…

## Sheet: Case Studies (s.2)
Author	Year	Title	Breeding attempts	Breeding dispersal	Habitat selection	Home ranges	Initial dispersal	Migration routes	Mortality causes	Natal dispersal	Population range	Productivity	Social behaviour	Survival	Whole year	GLS	GPS	GSM	Radio	Satellite PTT	Onboard sensors	Family	Species
Muriel et al	2020	Does translocation affect short-term survival in a long-lived species, the Spanish imperial eagle?					X		X		X			X	X				X			Accipitridae	Spanish Imperial Eagle
Cheng, C., D. et al	2019	Rectification of Abnormal Migration Recorded in Hand-reared Red-crowned Cranes (Grus japonensis)	X				X	X					X		X		X					Gruidae	Red-crowned crane
Dixon et al	2019	Movement and survival of captive-bred Saker Falcons Falco cherrug released by wild hacking: implications for reintroduction management					X	X	X					X	X		X			X		Falconidae	Saker falcon
Taylor et al	2018	Video monitoring reveals novel threat to Critically Endangered captive-bred and released Regent Honeyeaters	X						X			X							X			Meliphagidae	Regent honeyeater
Lopes et al	2018	Translocation and post-release monitoring of captive-raised Blue-fronted Amazons Amazona aestiva	X				X		X			X	X	X					X			Psittacidae	Blue fronted-amazon
Li et al	2018	Survival rates of a reintroduced population of the Crested Ibis Nipponia nippon in Ningshan County (Shaanxi, China)	X						X		X			X					X			Threskiornithidae	Crested ibis
Groom et al	2018	Survival and reintegration of rehabilitated Carnaby's Cockatoos Zanda latirostris into wild flocks			X	X	X		X				X	X						X		Cacatuidae	Carnaby cockatoo
Stoynov et al	2018	Population Boost of the Griffon Vulture Gyps fulvus (Hablizl, 1783) (Accipitridae) in Bulgaria Based on Reintroductions	X				X				X				X		X	X				Accipitridae	Griffon vulture
Busina et al	2018	An experimental release of rehabilitated wild-caught Sumatran Laughingthrush Garrulax bicolor: assessment of post-release survival and dispersal via radio-telemetry			X	X	X		X					X					X			Leiothrichidae	Sumatran laughingthrush
McClure et al	2017	Successful enhancement of Ridgway's Hawk populations through recruitment of translocated birds	X				X		X					X	X				X			Accipitridae	Ridgway hawk
Sorenson et al	2017	Restoring a bald eagle breeding population in central California and monitoring 25 years of regional population growth	X				X		X						X				X			Accipitridae	Bald eagle
Burnside et al	2017	Comparative migration strategies of wild and captive-bred Asian Houbara Chlamydotis macqueenii	X	X		X	X	X		X	X			X	X		X			X		Otididae	Houbara (Asian)
Ferrer et al	2017	Better nutritional condition changes the distribution of juvenile dispersal distances: an experiment with Spanish imperial eagles					X								X				X			Accipitridae	Spanish Imperial Eagle
Watts et al	2017	Trial reintroduction of buff weka to an unfenced mainland site in central South Island, New Zealand				X	X		X					X					X			Gallidae	Buff weka
Meyburg et al	2017	Orientation of native versus translocated juvenile lesser spotted eagles (Clanga pomarina) on the first autumn migration					X	X	X					X			X			X		Accipitridae	Lesser spotted eagles
Nagata et al	2016	Which factors affect post-release settlement of Crested Ibis Nipponia nippon on Sado Island, Japan?				X	X		X					X			X			X		Threskiornithidae	Crested ibis
Merta et al	2016	Towards a successful reintroduction of capercaillies - activity, movements and diet of young released to the Lower Silesia Forest, Poland			X	X									X				X			Phasianidae	Capercaillie
Woinarski et al	2016	Conservation status and reintroduction of the Cocos Buff-banded Rail, Gallirallus philippensis andrewsi	X						X					X					X			Gallidae	Buff-banded rail
Liu, B. Y. et al	2016	Comparing post-release survival and habitat use by captive-bred Cabot's Tragopan (Tragopan caboti) in an experimental test of soft-release reintroduction strategies			X	X			X					X					X			Phasianidae	Cabot's tragopan
Freifield et al	2016	Long-distance translocations to create a second millerbird population and reduce extinction risk					X							X					X			Acrocephalidae	Millerbird
Yu et al	2015	Breeding ecology and success of a reintroduced population of the endangered Crested Ibis Nipponia nippon	X						X	X		X		X					X			Threskiornithidae	Crested ibis
Jenni et al	2015	Transport and release procedures in reintroduction programs: stress and survival in grey partridges					X		X					X					X			Phasianidae	Grey partridge
Richardson et al	2015	Not so soft? Delayed release reduces long-term survival in a passerine reintroduction												X					X			Passerine	New Zealand hihi
Monti et al	2014	The Osprey reintroduction in Central Italy: dispersal, survival and first breeding data	X				X			X				X					X			Pandionidae	Osprey
Kelly et al	2014	Spatiotemporal Patterns and Risk Factors for Lead Exposure in Endangered California Condors during 15 Years of Reintroduction				X			X								X		X			Cathartidae	Californian condor
Van Schmidt et al	2014	Refining Reintroduction of Whooping Cranes with Habitat Use and Suitability Analysis	X		X	X					X								X			Gruidae	Whooping crane
Mihoub et al	2014	Comparing the effects of release methods on survival of the Eurasian black vulture Aegypius monachus reintroduced in France				X	X		X					X					X			Cathartidae	Black vulture
Servanty et al	2014	Demography of a reintroduced population: moving toward management models for an endangered species, the Whooping Crane	X									X		X	X				X			Gruidae	Whooping crane
Carrlson et al	2014	Survival and habitat use in translocated and resident greater prairie-chickens			X				X					X					X			Phasianidae	Prairie chicken
Armstrong et al	2013	Using radio-tracking data to predict post-release establishment in reintroductions to habitat fragments				X	X		X					X					X			Petroicidae	North Island robin
Margalida et al	2013	Uneven Large-Scale Movement Patterns in Wild and Reintroduced Pre-Adult Bearded Vultures: Conservation Implications				X	X								X		X	X		X		Accipitridae	Bearded vulture
Rickett et al	2013	The influence of supplemental feeding on survival, dispersal and competition in translocated Brown Teal, or Pateke (Anas chlorotis)					X		X					X					X			Anatidae	Brown teal
Walters et al	2013	Experimental reintroduction reveals novel life-hsitory variation in Laysan ducks (Anas laysanensis)	X			X	X				X	X		X					X			Anatidae	Laysan duck
Islam et al	2013	Differences in space use and habitat selection between captive-bred and wild-born houbara bustards in Saudi Arabia: results from a long-term reintroduction program			X	X	X								X				X			Otididae	Houbara (Asian)
Sheppard et al	2013	Hierarchical dominance structure in reintroduced California condors: correlates, consequences, and dynamics				X	X						X		X		X			X		Cathartidae	Californian condor
Henry et al	2013	Birds introduced in new areas show rest disorders			X		X		X				X	X					X			Passeridae	House sparrow
Burnside et al	2012	The UK great bustard Otis tarda reintroduction trial: a 5-year progress report	X			X	X		X		X	X		X	X		X		X	X		Otididae	Great bustard
Bernardo et al	2012	Reintroduction as a conservation tool for threatened Galliformes: the Red-billed Curassow Crax blumenbachii case study from Rio de Janeiro state, Brazil			X	X	X		X					X	X				X			Cracidae	Red-billed curassow
Monti et al	2012	Post-fledging dependence period of ospreys (Pandion haliaetus) release in central Italy: Home ranges, space use and aggregation				X	X						X	X	X				X			Pandionidae	Osprey
Chaiyarat	2012	Captive breeding and reintroduction of the oriental pied hornbill (Anthracoceros albirostris) in Khao Kheow Open Zoo, Thailand	X			X	X		X					X		X						Bucorvidae	Pied hornbill
Bernardo et al	2011	Modelling post-release survival of reintroduced Red-billed Curassows Crax blumenbachii							X					X	X				X			Cracidae	Red-billed curassow
Rantanen et al	2010	Habitat preferences and survival in wildlife reintroductions: an ecological trap in reintroduced grey partridges	X		X	X	X							X					X			Phasianidae	Grey partridge
Reynolds et al	2008	Translocation and early post-release demography of endangered Laysan teal	X						X			X		X					X			Anatidae	Laysan duck
Le Gouar et al	2008	Roles of survival and dispersal in reintroduction success of griffon vulture (Gyps fulvus)	X		X	X	X							X	X				X			Accipitridae	Griffon vulture
Murn et al	2008	An assessment of two methods used to release red kites (Milvus milvus)					X		X					X	X				X			Accipitridae	Red kite
Meriggi et al	2007	The reintroduction of grey and red-legged partridges (Perdix perdix and Alectoris rufa) in central Italy: a metapopulation approach	X		X	X	X			X				X					X			Phasianidae	Grey and red-legged partridge
Parish et al	2007	The fate of released captive-reared grey partridges Perdix perdix: implications for reintroduction programmes	X						X			X		X					X			Phasianidae	Grey partridge
Brown et al	2007	Reintroduction of captive-bred African Grass-Owls Tyto capensis into natural habitat				X	X		X					X								Tytonidae	Grass owl
Tweed et al	2006	Breeding biology and success of a reintroduced population of the critically endangered Puaiohi (Myadestes palmeri)	X						X			X		X					X			Turdidae	Puaiohi
Dzialak et al	2006	An assessment of raptor hacking during a reintroduction					X							X					X			Falconidae	Peregrine falcon
Brightsmith et al	2005	The use of hand-raised psittacines for reintroduction: a case study of scarlet macaws (Ara macao) in Peru and Costa Rica	X				X							X					X			Psittacidae	Scarlet macaw
Azar et al	2016	Survival of reintroduced Asian houbara in United Arab Emirates' reserves					X							X					X	X		Otididae	Houbara (Asian)
Badia-Boher et al	2021	Raptor reintroductions: Cost-effective alternatives to captive breeding	X									X		X			X			X		Accipitridae	Bonelli's eagle
Bacon et al	2019	Long lasting breeding performance differences between wild-born and released females in a reinforced North African Houbara bustard (Chlamydotis undulata undulata) population: a matter of release strategy	X				X					X					X	X	X	X		Otididae	Houbara (African)
Barzen et al	2018	Examination of multiple working hypotheses to address reproductive failure in reintroduced Whooping Cranes	X				X					X							X	X		Gruidae	Whooping Crane
Baxter et al	2009	Factors affecting nest-site selection and nest success of translocated greater sage grouse	X		X		X					X							X			Phasianidae	Sage Grouse
Bennet et al	2012	The anatomy of a failed reintroduction: a case study with the Brown Treecreeper	X		X		X		X			X	X	X					X			Climacteridae	Brown Treecreeper
Buner 2011	2011	Experimental assessment of release methods for the re-establishment of a red-listed galliform, the grey partridge (Perdix perdix)	X				X		X			X		X					X			Phasianidae	Grey partridge
Cortez et al	2018	Effect of antipredator training on spatial behaviour of male and female Greater Rheas Rhea americana reintroduced into the wild			X	X	X						X	X					X			Rheidae	Greater Rhea
Homberger et al	2021	Strong effects of radio-tags, social group and release date on survival of reintroduced grey partridges	X				X						X	X					X			Phasianidae	Grey partridge
Huo et al	2014	Post-fledging dispersal and habitat use of a reintroduced population of the Crested Ibis (Nipponia nippon)	X		X		X		X			X		X					X			Threskiornithidae	Crested ibis
Imlay et al	2010	Survival, dispersal and early migration movements of captive-bred juvenile eastern loggerhead shrikes (Lanius ludovicianus migrans)			X		X		X					X	X				X			Laniidae	Loggerhead shrike
Kemp et al	2020	Review of trial reintroductions of the long-lived, cooperative breeding Southern Ground-hornbill	X				X		X			X		X					X			Bucorvidae	Southern ground hornbill
Li et al	2021	Survival rates and reproductive ecology of a reintroduced population of the Asian Crested Ibis Nipponia nippon in Shaanxi Qianhu National Wetland Park, China	X									X		X					X			Threskiornithidae	Crested ibis
Matthews et al	2016	Survival of translocated sharp-tailed grouse: temporal threshold and age effects												X					X			Phasianidae	Sharp-tailed grouse
Mitchell et al	2011	Captive-reared burrowing owls show higher site-affinity, survival, and reproductive performance when reintroduced using a soft-release	X						X			X		X	X				X			Strigidae	Burrowing owls
Moore et al	2012	Evaluating release alternatives for a long-lived bird species under uncertainty about long-term demographic rates	X				X		X			X		X	X				X			Gruidae	Whooping crane
Muriel et al	2008	The reintroduction of osprey (Pandion haliaetus) in Andalusia (Spain)	X				X	X				X		X	X				X	X		Pandionidae	Osprey
Muriel et al	2008	Active conservation of the Spanish imperial eagle (Aquila adalberti) in Andalusia (Spain): the reintroduction program in Cadiz and the restocking program in Donana National Park	X				X							X	X				X	X		Accipitridae	Spanish Imperial Eagle
Quitugua	2008	Reintroduction of the aga (Corvus kubaryi) to Guam	X											X					X			Corvidae	Aga
Rickett et al	2013	The influence of supplemental feeding on survival, dispersal and competition in translocated Brown Teal, or Pateke (Anas chlorotis)					X							X					X			Anatidae	Brown teal
Ruiz et al	2008	Releasing and monitoring techniques in the LIFE project "Actions for the reintroduction of the Bearded Vulture (Gypaetus barbatus) in Andalusia''					X								X		X			X		Accipitridae	Bearded vulture
Rymesova	2013	Differences in mortality rates, dispersal distances and breeding success of commercially reared and wild grey partridges in the Czech agricultural landscape	X				X		X			X		X					X			Phasianidae	Grey partridge
Salinas-Melgoza	2013	Behavioral plasticity of a threatened parrot in human-modified landscapes			X	X													X			Psittacidae	Yellow-naped Amazon
Santilli et al	2012	First evaluation of different captive rearing techniques for the re-establishment of the red legged partridge populations	X		X	X	X		X			X		X					X			Phasianidae	Red-legged partridge
Smetzer et al	2021	Automated telemetry reveals post-reintroduction exploratory behavior and movement patterns of an endangered corvid, ?Alal? (Corvus hawaiiensis) in Hawai?i, USA				X	X												X			Corvidae	Alala
Terhune et al	2010	Translocation to a fragmented landscape: survival, movement, and site fidelity of Northern Bobwhites				X	X							X					X			Odontophoridae	Northern bobwhites
Thompson et al	2021	Natal dispersal of Whooping Cranes in the reintroduced Eastern Migratory Population	X				X			X					X		X	X	X	X		Gruidae	Whooping crane
Urbanek et al	2010	Winter release and management of reintroduced migratory Whooping Cranes Grus americana					X	X	X		X			X	X				X	X		Gruidae	Whooping crane
White et al	2005	Survival of captive-reared Puerto Rican parrots released in the Caribbean National Forest	X				X		X			X		X					X			Psittacidae	Puerta Rican Parrots
Yamada et al	2018	Predicting the distribution of released Oriental White Stork (Ciconia boyciana) in central Japan			X		X				X				X					X		Ciconiidae	Oriental white stork
Total			42	1	20	28	60	6	42	5	8	24	9	61	28	1	14	4	67	18	0	29	54

## Sheet: Genetic Restoration (s.1)
Author	Year	Title	Topic	Theme 1	Theme 2	Theme 3	Notes from Abstract
Attard, C. R. M. Moller, L. M. Sasaki, M. Hammer, M. P. Bice, C. M. Brauer, C. J. Carvalho, D. C. Harris, J. O. Beheregaray, L. B.	2016	A novel holistic framework for genetic-based captive-breeding and reintroduction programs	Review	Framework	Reintroduction	Captive breeding	Research in reintroduction biology has provided a greater understanding of the often limited success of species reintroductions and highlighted the need for scientifically rigorous approaches in reintroduction programs. We examined the recent genetic-based captive-breeding and reintroduction literature to showcase the underuse of the genetic data gathered. We devised a framework that takes full a…
Banes, G. L. Galdikas, B. M. F. Vigilant, L.	2016	Reintroduction of confiscated and displaced mammals risks outbreeding and introgression in natural populations, as evidenced by orang-utans of divergent subspecies	Reintroduction	Introgression	Dilution	Depression	Study of orangutans, genetic dilution as a result of reintroductions. An example of potential negative impact of reintroduction
Beauclerc, K. B. Johnson, B. White, B. N.	2010	Genetic rescue of an inbred captive population of the critically endangered Puerto Rican crested toad (Peltophryne lemur) by mixing lineages	Translocation	Mitochondrial DNA	Macrosatellite variation	Depression	The Puerto Rican crested toad (Peltophryne lemur) is currently composed of a single wild population on the south coast of Puerto Rico and two captive populations founded by animals from the northern and southern coasts. The main factors contributing to its decline are habitat loss, inundation of breeding ponds during storms, and impacts of invasive species. Recovery efforts have been extensive, i…
Biebach, I. Keller, L. F.	2012	Genetic variation depends more on admixture than number of founders in reintroduced Alpine ibex populations	Translocation	Genetic variation	Admixing	Augmentation	Reintroductions and other conservation translocations have become increasingly important conservation tools, albeit with variable success. Genetic variation is one factor, which may influence reintroduction success. Genetic variation in reintroduced populations can be augmented by increasing the number of founders or by admixing animals from different source populations.
Biedrzycka, A. Konior, M. Babik, W. Swislocka, M. Ratkiewicz, M.	2014	Admixture of two phylogeographic lineages of the Eurasian beaver in Poland	Reintroduction	Mitochondrial DNA	Macrosatellite	Admixture	The Eurasian beaver (Castor fiber) represents an uncommon example of an endangered species in which the restoration programs proved a spectacular success and led to enormous spatial and demographic expansion. Documented reintroduction of beavers in Poland has been conducted using animals of the eastern European origin, most likely derived from the eastern mtDNA lineage. However demographic and sp…
De Barba, M. Waits, L. P. Garton, E. O. Genovesi, P. Randi, E. Mustoni, A. Groff, C.	2010	The power of genetic monitoring for studying demography, ecology and genetics of a reintroduced brown bear population	Translocation	Genetic monitoring	Diversity	Depression	Genetic monitoring has rarely been used for wildlife translocations despite the potential benefits this approach offers, compared to traditional field-based methods. We applied genetic monitoring to the reintroduced brown bear population in northern Italy. From 2002 to 2008, 2781 hair and faecal samples collected noninvasively plus 12 samples obtained from captured or dead bears were used to foll…
Feng et al	2019	The Genomic Footprints of the Fall and Recovery of the Crested Ibis	Translocation	Diversity	Evolutionary potential	Museum stock	Genetic rescue through translocation and the introduction of variation into imperiled populations has been argued as a powerful means to preserve, or even increase, the genetic diversity and evolutionary potential of endangered species]. Factors such as outbreeding depression and a reduction in available genetic diversity render the success of such approaches uncertain. An improved evaluation of …
Frantz, A. C. Massei, G. Burke, T.	2012	Genetic evidence for past hybridisation between domestic pigs and English wild boars	Introduction	Macrosatellite	Admixing	Depression	While governments normally take action to eradicate or control feral populations of introduced species, management becomes problematic in the rare event of an inadvertent reintroduction of a locally extinct species to its former range. Free-living wild boars became extinct in Britain around 700 years ago, but animals have recently escaped from farms and recolonised parts of England. There has bee…
Grossen, C. Biebach, I. Angelone-Alasaad, S. Keller, L. F. Croll, D.	2018	Population genomics analyses of European ibex species show lower diversity and higher inbreeding in reintroduced populations	Reintroduction	Genetic monitoring	Inbreeding	Depression	Restoration of lost species ranges to their native distribution is key for the survival of endangered species. However, reintroductions often fail and long-term genetic consequences are poorly understood. Alpine ibex (Capra ibex) are wild goats that recovered from <100 individuals to similar to 50,000 within a century by population reintroductions. We analyzed the population genomic consequences …
Hoglund, J. Cortazar-Chinarro, M. Jarnemo, A. Thulin, C. G.	2013	Genetic variation and structure in Scandinavian red deer (Cervus elaphus): influence of ancestry, past hunting, and restoration management	Introduction	Genetic monitoring	Mitochondrial DNA	Introgression	In the 19th century, the red deer (Cervus elaphus) population in Sweden experienced a rapid decline in numbers and distribution. A small population was, however, remnant in the southernmost province (Skane) of the country, presumably corresponding to the nominate form of red deer (Cervus elaphus elaphusLinnaeus, 1758). After management, reintroductions, and supplementary release during the 20th c…
Houde, A. L. S. Garner, S. R. Neff, B. D.	2015	Restoring species through reintroductions: strategies for source population selection	Reintroduction	Adaptive potential	Pre-existing adaptations	Source population selection	Only a quarter of reintroduction programs succeed in restoring a self-sustaining population of an extirpated species. Optimal source population selection for restoration efforts can increase the fitness of translocated individuals and improve reintroduction success. Here, we describe the support for two strategies for selecting source populations: pre-existing adaptation and adaptive potential.
Jahner, J. P. Matocq, M. D. Malaney, J. L. Cox, M. Wolff, P. Gritts, M. A. Parchman, T. L.	2019	The genetic legacy of 50 years of desert bighorn sheep translocations	Translocation	Genetic monitoring	Admixing	genotype sequencing	Conservation biologists have increasingly used translocations to mitigate population declines and restore locally extirpated populations. Genetic data can guide the selection of source populations for translocations and help evaluate restoration success. Bighorn sheep (Ovis canadensis) are a managed big game species that suffered widespread population extirpations across western North America thr…
La Haye, M. J. J. Koelewijn, H. P. Siepel, H. Verwimp, N. Windig, J. J.	2012	Strong decline of gene diversity in local populations of the highly endangered Common hamster (Cricetus cricetus) in the western part of its European range	Translocation	Genetic variation	Source selection	Genetic rescue	Reduced genetic variation is a severe threat for long-term persistence of endangered animals. Immigration or translocation of new individuals may result in genetic rescue and increase the population viability of the endangered population or species. Unfortunately, studying genetic rescue in wild populations is very difficult, but breeding programs of endangered species can contribute to our knowl…
Manlick, P. J. Woodford, J. E. Gilbert, J. H. Eklund, D. Pauli, J. N.	2017	Augmentation Provides Nominal Genetic and Demographic Rescue for an Endangered Carnivore	Augmentation	Genetic monitoring	Recruitment	Mark-recapture	Augmentations are used frequently to restore populations of conservation concern. Carnivores, in particular, are often targeted for augmentations, yet quantitative assessments of these efforts are rare. In Wisconsin, USA, American martens were reintroduced and subsequently augmented, yet remain state endangered. To evaluate this restoration effort, we sampled martens before and after augmentation…
Mijangos, J. L. Pacioni, C. Spencer, P. B. Craig, M. D.	2015	Contribution of genetics to ecological restoration	Review	Meta analysis	Genetic conservation		Ecological restoration of degraded ecosystems has emerged as a critical tool in the fight to reverse and ameliorate the current loss of biodiversity and ecosystem services. Approaches derived from different genetic disciplines are extending the theoretical and applied frameworks on which ecological restoration is based. We performed a search of scientific articles and identified 160 articles that…
Murphy, S. M. Cox, J. J. Augustine, B. Hast, J. T. Guthrie, J. M. Wright, J. McDermott, J. Maehr, S. C. Plaxico, J. H.	2016	Characterizing Recolonization by a Reintroduced Bear Population Using Genetic Spatial Capture-Recapture	Reintroduction	Genetic monitoring	Capture-recapture		Many large carnivores are recolonizing range as a result of improved management and conservation policy, habitat restoration, and reintroduction programs. American black bears (Ursus americanus) are projected to recolonize portions of theUnited States, but few studies have characterized or provided practical methods for monitoring this process.
Novak, B.	2018	De-Extinction	De-Extinction	Review	IUCN		De-extinction projects for species such as the woolly mammoth and passenger pigeon have greatly stimulated public and scientific interest, producing a large body of literature and much debate. To date, there has been little consistency in descriptions of de-extinction technologies and purposes. In 2016, a special committee of the International Union for the Conservation of Nature (IUCN) published…
Ransler, F. A. Quinn, T. W. Oyler-McCance, S. J.	2011	Genetic consequences of trumpeter swan (Cygnus buccinator) reintroductions	Reintroduction	Genetic conservation	Microsatellite	Genetic diversity	Relocation programs are often initiated to restore threatened species to previously occupied portions of their range. A primary challenge of restoration efforts is to translocate individuals in a way that prevents loss of genetic diversity and decreases differentiation relative to source populations-a challenge that becomes increasingly difficult when remnant populations of the species are alread…
Robert, A. Couvet, D. Sarrazin, F.	2007	Integration of demography and genetics in population restorations	Population dynamics	Genetic modelling	Demography	Depression	By definition, restoration projects involve small populations, which are subject to demographic, genetic, and environmental stochasticities. Besides its fundamental interest for ecology, the integration of these stochastic factors in population viability models is required to make such models more realistic. In this paper, we report previous attempts to integrate population dynamics and populatio…
Towns, D. R. Miller, K. A. Nelson, N. J. Chapple, D. G.	2016	Can translocations to islands reduce extinction risk for reptiles? Case studies from New Zealand	Translocation	Genetic conservation	Invasives	Islands	Globally, one in five reptile species is thteatened with extinction, with invasive species a leading cause of extinction risk. Translocations could alleviate the risk of extinction through the establishment of populations in locations from which invasive predators have been removed. But do translocations represent a viable strategy for reptile conservation? We investigate the numerical and geneti…
White, L. C. Moseby, K. E. Thomson, V. A. Donnellan, S. C. Austin, J. J.	2018	Long-term genetic consequences of mammal reintroductions into an Australian conservation reserve	Reintroduction	Demographic restoration	Admixing	Persistence	Reintroduction programs aim to restore self-sustaining populations of threatened species to their historic range. However, demographic restoration may not reflect genetic restoration, which is necessary for the long-term persistence of populations.

## Sheet: Telemetry Hardware (s.1)
Author	Year	Title	Topic	Theme 1	Theme 2	Theme 3	Notes from Abstract
Allan, B. M. Arnould, J. P. Y. Martin, J. K. Ritchie, E. G.	2013	A cost-effective and informative method of GPS tracking wildlife	Logger	Radio	GPS	Low cost	In wildlife research, our ability to GPS track sufficient numbers of individuals is always limited by cost, which restricts inference of species-habitat relationships. Here, we describe the modification and use of a relatively new and inexpensive off-the-shelf GPS device, to provide detailed and accurate information on the movement patterns of individuals
Bouten, W. Baaij, E. W. Shamoun-Baranes, J. Camphuysen, K. C. J.	2013	A flexible GPS tracking system for studying bird behaviour at multiple scales	Tracking System	GPS	Local network	Low cost	We also present measurements on the tracked Lesser Black-backed Gull Larus fuscus to show how such a system can generate new opportunities for research at multiple scales. The GPS tracker weighs 12 g and includes a GPS receiver, micro-processor, 4 MB of memory for data storage, solar panel and battery. It has a tri-axial accelerometer to monitor behaviour. To maximize flexibility, it is equipped …
Brown, D. D. Lapoint, S. Kays, R. Heidrich, W. Kummeth, F. Wikelski, M.	2012	Accelerometer-Informed GPS Telemetry: Reducing the Trade-Off Between Resolution and Longevity	Logger software	ACTi- GPS	Accelerometer	Dynamic GPS schedule	Tracking animal movement using Global Positioning System (GPS) technology is an increasingly popular method for studying animal ecology, behavior, and conservation. To date, most GPS location schedules have been set at regular intervals. If intervals are too long, they undersample the details of movement paths, and if too short, they oversample resting sites and deplete the unit's battery without…
Clark, P. E. Johnson, D. E. Kniep, M. A. Jermann, P. Huttash, B. Wood, A. Johnson, M. McGillivan, C. Titus, K.	2006	An advanced, low-cost, GPS-Based animal tracking system	Tracking System	Radio	GPS	Low cost	The Clark GPS Animal Tracking System (Clark ATS) was developed to meet the evolving demands of animal ethologists, ecologists, natural resource managers, and livestock producers. The Clark ATS uses memory-card technology for expandable data storage from 16 megabytes to 8 gigabytes. Remote data downloading and program uploading is accomplished using spread-spectrum radio transceivers, which do not…
Cliff, O. M. Saunders, D. L. Fitch, R.	2018	Robotic ecology: Tracking small dynamic animals with an autonomous aerial vehicle	Data transfer	Radio	Robotic	UAV	Understanding animal movements that underpin ecosystem processes is fundamental to ecology. Recent advances in animal tags have increased the ability to remotely locate larger species; however, this technology is not suitable for up to 70% of the world's bird and mammal species. The most widespread technique for tracking small animals is to manually locate low-power radio transmitters from the gr…
CNES	2019	ANGELS (Argos Neo on a Generic Economical and Light Satellite)	Satellite System	Argos	ANGELS	Mini sat constellation	The Argos constellation’s future is secure until at least 2040, with Argos DCS (Data Collection System) instruments built by CNES scheduled to be onboard the Metop Second Generation satellites (starting in 2022). In addition, CNES is launching an innovative new project, Argos ANGELS (Argos NEO Generic Economic Light Satellites), involving the development of a new miniaturized Argos instrument, Ar…
Dell, A. I. Bender, J. A. Branson, K. Couzin, I. D. de Polavieja, G. G. Noldus, Lpjj Perez-Escudero, A. Perona, P. Straw, A. D. Wikelski, M. Brose, U.	2014	Automated image-based tracking and its application in ecology	Tracking System	Image-based	Automated	Behaviour	Bio-logging, such as telemetry and animal-borne imaging, provides essential individual viewpoints, tracks, and life histories, but requires capture of individuals and is often impractical to scale. Recent developments in automated image-based tracking offers opportunities to remotely quantify and understand individual behavior at scales and resolutions not previously possible, providing an essent…
Hofman et al (many authors)	2019	Right on track? Performance of satellite telemetry in terrestrial wildlife research	Logger	Performance	Analysis	Review	Satellite telemetry is an increasingly utilized technology in wildlife research, and current devices can track individual animal movements at unprecedented spatial and temporal resolutions. However, as we enter the golden age of satellite telemetry, we need an in-depth understanding of the main technological, species-specific and environmental factors that determine the success and failure of sat…
Lehrke, R. M. McGregor, L. Dyer, J. Stanley, M. C. Dennis, T. E.	2017	An inexpensive satellite-download GPS receiver for wildlife: field trial on black swans	Data transfer	Globalstar	GPS	Low cost	To evaluate the operational performance and potential of an inexpensive, commercially available satellite-download GPS receiver that can be easily modified for use on wildlife, and to demonstrate its utility for revealing novel information on individual animal movements in an important wildlife management context. Methods. We added external batteries and supplementary waterproofing to 'off-the-sh…
Lopez-Lopez, P.	2016	INDIVIDUAL-BASED TRACKING SYSTEMS IN ORNITHOLOGY: WELCOME TO THE ERA OF BIG DATA	Tracking System	Review	Birds	Ecological advances	Technological innovations have led to exciting fast-moving developments in science. Today, we are living in a technology-driven era of biological discovery. Consequently, tracking technologies have facilitated dramatic advances in the fundamental understanding of ecology and animal behaviour. Major technological improvements, such as the development of GPS dataloggers, geolocators and other bio-l…
McMahon, L. A. Rachlow, J. L. Shipley, L. A. Forbey, J. S. Johnson, T. R. Olsoy, P. J.	2017	Evaluation of micro-GPS receivers for tracking small-bodied mammals	Tracking System	GPS	Micro	Snapshot	GPS telemetry markedly enhances the temporal and spatial resolution of animal location data, and recent advances in micro-GPS receivers permit their deployment on small mammals. One such technological advance, snapshot technology, allows for improved battery life by reducing the time to first fix via postponing recovery of satellite ephemeris (satellite location) data and processing of locations.…
Meyburg, B.	2007	15 years' satellite tracking of raptors	Review	System	Developments	History	15 years’ satellite tracking of raptors. Satellite telemetry has revolutionised the study of raptor migration and life histories, and will do so even more in the future. This is because the tracking systems can regularly estimate and record an individual's location worldwide over a period of several years. To begin with we give a short overview of the development of the technical side of satellit…
Peniche, G. Vaughan-Higgins, R. Carter, I. Pocknell, A. Simpson, D. Sainsbury, A.	2011	Long-term health effects of harness-mounted radio transmitters in red kites (Milvus milvus) in England	Logger	Tag effect	Welfare	Review	In 1989, the Nature Conservancy Council and the Royal Society for the Protection of Birds commenced reintroduction of the red kite (Milvus milvus) according to International Union for Conservation of Nature criteria. Following 22 years of intensive effort, the red kite reintroduction programme has been a success with an estimated 1000 pairs now breeding in England. Post-release health surveillanc…
Peske, L. McGrady, M. J.	2005	From the field: A system for locating satellite-received transmitters (PTTs) in the field	Logger recovery	Argos	Mortality	Low cost	We describe a simple, inexpensive system for locating satellite-received transmitters (PTTs) in the field using a rotating antenna, programmable radio receiver, signal mixer, and a laptop computer with audio and spreadsheet software. This system allows the user to triangulate the position of the transmitter and can be used to find transmitters that are either lost or on animals that are not movin…
Rerucha, S. Jedlicka, P. Hrabina, J. Cizek, M. Mikel, B. Cip, O. Bartonicka, T. Helan, R.	2017	Miniaturized GPS Position Logger for Tracking of Small Mammals	Logger	Radio	GPS	Low cost	The satellite tracking of animal individuals remains a significant source of knowledge in the area of zoology. The greatest limitation is the size and weight of the satellite position loggers that prevents the usage of satellite telemetry on three fourths of mammal and bird species. We present an architecture and design of a miniaturized GPS logger with the weight below ten grams that would be su…
Sheppard, J. L. Arnold, T. W. Amundson, C. L. Klee, D.	2017	Effects of Surgically Implanted Transmitters on Reproduction and Survival in Mallards	Logger	Radio	Abdominal implant	Tag effect	Abdominally implanted radiotransmitters have been widely used in studies of waterbird ecology; however, the longer handling times and invasiveness of surgical implantation raise important concerns about animal welfare and potential effects on data quality. Although it is difficult to assess effects of handling and marking wild animals by comparing them with unmarked controls, insights can often b…
Taylor et al	2017	The Motus Wildlife Tracking System: a collaborative research network to enhance the understanding of wildlife movement	Tracking System	Radio	GPS	Low cost	We describe a new collaborative network, the Motus Wildlife Tracking System (Motus; https://motus.org), which is an international network of researchers using coordinated automated radio-telemetry arrays to study movements of small flying organisms including birds, bats, and insects, at local, regional, and hemispheric scales. Radio-telemetry has been a cornerstone of tracking studies for over 50…
Tomkiewicz, S. M. Fuller, M. R. Kie, J. G. Bates, K. K.	2010	Global positioning system and associated technologies in animal behaviour and ecological research	Logger	System	Transfer	Review	Biologists can equip animals with global positioning system (GPS) technology to obtain accurate (less than or equal to 30 m) locations that can be combined with sensor data to study animal behaviour and ecology. We provide the background of GPS techniques that have been used to gather data for wildlife studies. We review how GPS has been integrated into functional systems with data storage, data …
Williams et al	2020	Optimizing the use of biologgers for movement ecology research	Logger	Review	Analysis	Integrated Biologger Framework	The paradigm-changing opportunities of biologging sensors for ecological research, especially movement ecology, are vast, but the crucial questions of how best to match the most appropriate sensors and sensor combinations to specific biological questions and how to analyse complex biologging data, are mostly ignored. Here, we fill this gap by reviewing how to optimize the use of biologging techni…

## Sheet: Telemetry Data Analysis (s.1)
Author	Year	Title	Topic	Theme 1	Theme 2	Theme 3	Notes from Abstract
Aarts, G. Fieberg, J. Matthiopoulos, J.	2012	Comparative interpretation of count, presence-absence and point methods for species distribution models	Statistical	Species distribution	Count	Presence-absence	The need to understand the processes shaping population distributions has resulted in a vast increase in the diversity ofspatial wildlife data, leading to the development ofmany novel analytical techniques that are fit-for-purpose. One may aggregate location data into spatial units (e.g. grid cells) and model the resulting counts or presence–absences as a function of environmental covariates. Alt…
Aarts, G. MacKenzie, M. McConnell, B. Fedak, M. Matthiopoulos, J.	2008	Estimating space-use and habitat preference from wildlife telemetry data	Statistical	Habitat	Spatial	Logistic regression	We review the evolution of regression models for the analysis of space-use and habitat preference and outline the essential features of a framework that emerges naturally from these foundations. This allows us to derive a relationship between usage of points in geographical space and preference of habitats in environmental space. Within this framework, we discuss eight challenges, inherent in the…
Augustine, B. C. Crowley, P. H. Cox, J. J.	2011	A mechanistic model of GPS collar location data: Implications for analysis and bias mitigation	Statistical	Error correction	GPS	Logistic regression	Herein we outline current conceptual and analytical problems in the GPS animal telemetry literature, and subsequently present a theoretical model-based framework for GPS fix acquisition that clarifies the single and interactive effects of habitat and behavioral obstruction, fix interval, and collar model on GPS collar performance. By recognizing that GPS fix acquisition is a Bernoulli process, it…
Avgar, T. Potts, J. R. Lewis, M. A. Boyce, M. S.	2016	Integrated step selection analysis: bridging the gap between resource selection and animal movement	Statistical	Step selection model	Integrated step selction analysis		A resource selection function is a model of the likelihood that an available spatial unit will be used by an animal, given its resource value. But how do we appropriately define availability? Step selection analysis deals with this problem at the scale of the observed positional data, by matching each ‘used step’ (connecting two consecutive observed positions of the animal) with a set of ‘availab…
Bestley, S. Jonsen, I. Harcourt, R. G. Hindell, M. A. Gales, N. J.	2016	Putting the behavior into animal movement modeling: Improved activity budgets from use of ancillary tag information	Statistical	State spcace	Movement	Models	Animal movement research relies on biotelemetry, and telemetry-based locations are increasingly augmented with ancillary information. This presents an underutilized opportunity to enhance movement process models. Given tags designed to record specific behaviors, efforts are increasing to update movement models beyond reliance solely upon horizontal movement information to improve inference of spa…
Christin, S. St-Laurent, M. H. Berteaux, D.	2015	Evaluation of Argos Telemetry Accuracy in the High-Arctic and Implications for the Estimation of Home-Range Size	Statistical	Error correction	Argos	State space models	A posteriori data filtering can remove "bad" locations, but again testing is still needed to refine filters. First, we evaluate experimentally the accuracy of Argos locations in a polar terrestrial environment (Nunavut, Canada), with both static and mobile transmitters transported by humans and coupled to GPS transmitters. We report static errors among the lowest published. However, the 68th erro…
Coyne, M. S. Godley, B. J.	2005	Satellite Tracking and Analysis Tool (STAT): an integrated system for archiving, analyzing and mapping animal tracking data	Data storage	Repository	Mapping	Environmental data	The Satellite Tracking and Analysis Tool (STAT) is a freely available system designed for biologists who work on animal tracking; it includes a set of standardized tools and techniques for data management, analysis, and integration with environmental data. STAT logs in to the Argos computer network each day and downloads all available locations and associated data for each user. These data are pa…
Cumming, G. S. Henry, D. A. W. Reynolds, C.	2017	A framework for testing assumptions about foraging scales, body mass, and niche separation using telemetry data	Statistical	Foraging scales	Body Mass	Niche separation	Ecological theory predicts that if animals with very similar dietary requirements inhabit the same landscape, then they should avoid niche overlap by either exploiting food resources at different times or foraging at different spatial scales. Similarly, it is often assumed that animals that fall in different body mass modes and share the same body plan will use landscapes at different spatial sca…
Dobrynin, D. V. Rozhnov, V. V. Saveliev, A. A. Sukhova, O. V. Yachmennikova, A. A.	2017	Integration of Satellite Tracking Data and Satellite Images for Detailed Characteristics of Wildlife Habitats	Visualisation	Remote sensing	Habitat mapping	Habitat use	Methods of analysis of the results got from satellite tracking of large terrestrial mammals differ in the level of their integration with additional geographic data. The reliable fine-scale cartographic basis for assessing specific wildlife habitats can be developed through the interpretation of multispectral remote sensing data and extrapolation of the results to the entire estimated species ran…
Dodge S,, Bohrer, G., Weinzierl, R., Davidson, S. C., Kays, R., Douglas, D., Cruz, S., Han, J., Brandes, D., Wikelski, M.	2013	The environmental-data automated track annotation (Env-DATA) system: linking animal tracks with environmental data	Visualisation	Environmental data	Interpolation	Movebank	The new Env-DATA system enhances Movebank, an open portal of animal tracking data, by automating access to environmental variables from global remote sensing, weather, and ecosystem products from open web resources. The system provides several interpolation methods from the native grid resolution and structure to a global regular grid linked with the movement tracks in space and time. The aim is …
Douglas, D. C. Weinzierl, R. Davidson, S. C. Kays, R. Wikelski, M. Bohrer, G.	2012	Moderating Argos location errors in animal tracking data	Statistical	Error correction	Argos	Algorithm	The Argos System is used worldwide to satellite-track free-ranging animals, but location errors can range from tens of metres to hundreds of kilometres. Low-quality locations (Argos classes A, 0, B and Z) dominate animal tracking data. Standard-quality animal tracking locations (Argos classes 3, 2 and 1) have larger errors than those reported in Argos manuals. The Douglas Argos-filter (DAF) algor…
Edelhoff, H. Signer, J. Balkenhol, N.	2016	Path segmentation for beginners: an overview of current methods for detecting changes in animal movement patterns	Statistical	Overview	Movement	Behaviour	Increased availability of high-resolution movement data has led to the development of numerous methods for studying changes in animal movement behavior. Path segmentation methods provide basics for detecting movement changes and the behavioral mechanisms driving them. However, available path segmentation methods differ vastly with respect to underlying statistical assumptions and output produced.…
Fieberg, J. R. Forester, J. D. Street, G. M. Johnson, D. H. ArchMiller, A. A. Matthiopoulos, J.	2018	Used-habitat calibration plots: a new procedure for validating species distribution, resource selection, and step-selection models	Statistical	Species distribution	Habitat	RS & SS models	‘Species distribution modeling’ was recently ranked as one of the top five ‘research fronts’ in ecology and the environmental sciences by ISI’s Essential Science Indicators, reflecting the importance of predicting how species distributions will respond to anthropogenic change. Unfortunately, species distribution models (SDMs) often perform poorly when applied to novel environments. Compounding on…
Fieberg, J. Johnson, D. H.	2015	MMI: Multimodel inference or models with management implications?	Statistical	Multi-model	Regression	AIC	We consider a variety of regression modeling strategies for analyzing observational data associated with typical wildlife studies, including all subsets and stepwise regression, a single full model, and Akaike’s Information Criterion (AIC)-based multimodel inference. Although there are advantages and disadvantages to each approach, we suggest that there is no unique best way to analyze data. Furt…
Fieberg, J. Matthiopoulos, J. Hebblewhite, M. Boyce, M. S. Frair, J. L.	2010	Correlation and studies of habitat selection: problem, red herring or opportunity?	Statistical	Auto correlation	Resource selection functions	GLMM	With the advent of new technologies, animal locations are being collected at ever finer spatio-temporal scales. We review analytical methods for dealing with correlated data in the context of resource selection, including post hoc variance inflation techniques, 'two-stage' approaches based on models fit to each individual, generalized estimating equations and hierarchical mixed-effects models. Th…
Fischer, J. W. Walter, W. D. Avery, M. L.	2013	BROWNIAN BRIDGE MOVEMENT MODELS TO CHARACTERIZE BIRDS' HOME RANGES	Statistical	Home range	Movement	Brownian bridge	A Brownian bridge movement model (BBMM) is a relatively new concept that estimates the path of an animal's movement probabilistically from data recorded at brief intervals. A BBMM assumes that locations are not independent, whereas the "classical" kernel-density estimator (KDE) assumes they are. We estimated BBMM home ranges for 11 Black Vultures (Coragyps atratus) and 7 Turkey Vultures (Catharte…
Forester, J. D. Im, H. K. Rathouz, P. J.	2009	Accounting for animal movement in estimation of resource selection functions: sampling and data analysis	Statistical	Step selection model	Logistic regression	Movement	Patterns of resource selection by animal populations emerge as a result of the behavior of many individuals. Statistical models that describe these population-level patterns of habitat use can miss important interactions between individual animals and characteristics of their local environment; however, identifying these interactions is difficult. One approach to this problem is to incorporate mo…
Frair, J. L. Nielsen, S. E. Merrill, E. H. Lele, S. R. Boyce, M. S. Munro, R. H. M. Stenhouse, G. B. Beyer, H. L.	2004	Removing GPS collar bias in habitat selection studies	Statistical	Error correction	GPS	Resource selection functions	Compared to traditional radio-collars, global positioning system (GPS) collars provide finer spatial resolution and collect locations across a broader range of spatial and temporal conditions. However, data from GPS collars are biased because vegetation and terrain interfere with the satellite signals necessary to acquire a location. Analyses of habitat selection generally proceed without correct…
Freitas, C. Kovacs, K. M. Lydersen, C. Ims, R. A.	2008	A novel method for quantifying habitat selection and predicting habitat use	Statistical	Habitat selection	Habitat use	First passage time analysis	The study of habitat selection and habitat use are crucial for understanding the biological requirements of animals and the strategies they use to fulfil their needs. A variety of statistical techniques are available to quantify habitat selection, most of them based on the comparison of habitat attributes in sites used by the animals and in unused, but available, sites. Because of the difficultie…
Hooten, M. B. Johnson, D. S.	2017	Basis Function Models for Animal Movement	Statistical	Bayesian model averaging	Continuous time model	Stochastic differential equation	Advances in satellite-based data collection techniques have served as a catalyst for new statistical methodology to analyze these data. In wildlife ecological studies, satellite-based data and methodology have provided a wealth of information about animal space use and the investigation of individual-based animal environment relationships. With the technology for data collection improving dramati…
Hooten, M. B. Johnson, D. S. Hanks, E. M. Lowry, J. H.	2010	Agent-Based Inference for Animal Movement and Selection	Statistical	Agent based inference	Continuous time model	Bayesian model	Contemporary ecologists often find themselves with an overwhelming amount of data to analyze. For example, it is now possible to collect nearly continuous spatiotemporal data on animal locations via global positioning systems and other satellite telemetry technology. In addition, there is a wealth of readily available environmental data via geographic information systems and remote sensing. We pr…
Jacoby, D. M. P. Freeman, R.	2016	Emerging Network-Based Tools in Movement Ecology	Conceptual framework	Community Assembly	Spatial connectivity	Population dynamics	New technologies have vastly increased the available data on animal movement and behaviour. Consequently, new methods deciphering the spatial and temporal interactions between individuals and their environments are vital. Network analyses offer a powerful suite of tools to disentangle the complexity within these dynamic systems, and we review these tools, their application, and how they have gene…
Johnson, D. S. London, J. M. Lea, M. A. Durban, J. W.	2008	Continuous-time correlated random walk model for animal telemetry data	Statistical	Correlated random walk model	Continuous time model	State space framework	We propose a continuous-time version of the correlated random walk model for animal telemetry data. The continuous-time formulation allows data that have been nonuniformly collected over time to be modeled without subsampling, interpolation, or aggregation to obtain a set of locations uniformly spaced in time. The model is derived from a continuous-time Ornstein-Uhlenbeck velocity process that is…
Jonsson, K. A. Tottrup, A. P. Borregaard, M. K. Keith, S. A. Rahbek, C. Thorup, K.	2016	Tracking Animal Dispersal: From Individual Movement to Community Assembly and Global Range Dynamics	Conceptual framework	Community Assembly	Dispersal	Population dynamics	Dispersal is one of the key processes in shaping distributional ranges and community assemblages, but we know little about animal dispersal at the individual, population, or community levels, or about how dispersal correlates with the establishment and colonization of new areas. This is largely due to difficulties in studying individual movements at the relevant spatiotemporal scale, leading to a…
Joo, R. Boone, M. E. Clay, T. A. Patrick, S. C. Clusella-Trullas, S. Basille, M.	2020	Navigating through the r packages for movement	Statistical	R Packages	Tracking	Review	The advent of miniaturized biologging devices has provided ecologists with unprecedented opportunities to record animal movement across scales, and led to the collection of ever‐increasing quantities of tracking data. In parallel, sophisticated tools have been developed to process, visualize and analyse tracking data; however, many of these tools have proliferated in isolation, making it challeng…
Kranstauber, B. Cameron, A. Weinzerl, R. Fountain, T. Tilak, S. Wikelski, M. Kays, R.	2011	The Movebank data model for animal tracking	Data storage	Repository	Visualisation	Movebank	Studies of animal movement are rapidly increasing as tracking technologies make it possible to collect more data of a larger variety of species. Comparisons of animal movement across sites, times, or species are key to asking questions about animal adaptation, responses to climate and land-use change. Thus, great gains can be made by sharing and exchanging animal tracking data. Here we present an…
Latham, A. D. M. Latham, M. C. Anderson, D. P. Cruz, J. Herries, D. Hebblewhite, M.	2015	The GPS craze: six questions to address before deciding to deploy GPS technology on wildlife	Experimental design	Planning	Data management	Analysis procedures	Often researchers and managers have formatted well-defined ecological or conservation questions prior to deploying GPS on animals, whereas other times it is arguably done simply because the technology is now available to do so. We review and discuss six important interrelated questions that should be addressed when planning a study requiring location data. Answers will clarify whether GPS technol…
Mateo-Tomas, P. Olea, P. P.	2010	Anticipating Knowledge to Inform Species Management: Predicting Spatially Explicit Habitat Suitability of a Colonial Vulture Spreading Its Range	Statistical	Maxent Models	Habitat suitability	Modelling current and potential	The knowledge of both potential distribution and habitat suitability is fundamental in spreading species to inform in advance management and conservation planning. After a severe decline in the past decades, the griffon vulture (Gyps fulvus) is now spreading its breeding range towards the northwest in Spain and Europe. Because of its key ecological function, anticipated spatial knowledge is requi…
Merow, C. Smith, M. J. Edwards, T. C. Guisan, A. McMahon, S. M. Normand, S. Thuiller, W. Wuest, R. O. Zimmermann, N. E. Elith, J.	2014	What do we gain from simplicity versus complexity in species distribution models?	Statistical	Species distribution models (SDMs)	Review	Guidelines	Species distribution models (SDMs) are widely used to explain and predict species ranges and environmental niches. They are most commonly constructed by inferring species’ occurrence–environment relationships using statistical and machine-learning methods. The variety of methods that can be used to construct SDMs (e.g. generalized linear/additive models, tree-based models, maximum entropy, etc.),…
Moustahfid, H. Kochevar, R. Weise, M. J. Block, B. Ieee,	2015	Integrated Management and Visualization of Animal Telemetry Observations: Serving data from a wide variety of platforms used in animal telemetry	Data storage	Repository	Data management	Visualisation	However, despite significant investment in tagging and tracking technology, integrated data management and visualization systems have lacked. The growing volume of these data holdings, the large diversity of tag types and data formats, and the general lack of data management are not only complicating integration and synthesis of animal telemetry and tracking data but potentially threatening the i…
Muff, S. Signer, J. Fieberg, J.	2020	Accounting for individual-specific variation in habitat-selection studies: Efficient estimation of mixed-effects models using Bayesian or frequentist computation	Statistical	Resource selection functions	Step selection functions	GLMM	Popular frameworks for studying habitat selection include resource-selection functions (RSFs) and step-selection functions (SSFs), estimated using logistic and conditional logistic regression, respectively. Both frameworks compare environmental covariates associated with locations animals visit with environmental covariates at a set of locations assumed available to the animal. Conceptually, slop…
Nathan, R. Getz, W. M. Revilla, E. Holyoak, M. Kadmon, R. Saltz, D. Smouse, P. E.	2008	A movement ecology paradigm for unifying organismal movement research	Conceptual framework	Internal state	Movement	Behaviour	Movement research is both plentiful and insightful, and recent methodological advances facilitate obtaining a detailed view of individual movement. Yet, we lack a general unifying paradigm, derived from first principles, which can place movement studies within a common context and advance the development of a mature scientific discipline. This introductory article to the Movement Ecology Special …
Nathan, R. Spiegel, O. Fortmann-Roe, S. Harel, R. Wikelski, M. Getz, W. M.	2012	Using tri-axial acceleration data to identify behavioral modes of free-ranging animals: general concepts and tools illustrated for griffon vultures	Statistical	Classification	Accelerometary	Behaviour	Integrating biomechanics, behavior and ecology requires a mechanistic understanding of the processes producing the movement of animals. This calls for contemporaneous biomechanical, behavioral and environmental data along movement pathways. A recently formulated unifying movement ecology paradigm facilitates the integration of existing biomechanics, optimality, cognitive and random paradigms for …
Noonan et al	2019	A comprehensive analysis of autocorrelation and bias in home range estimation	Statistical	Auto correlation	Home range	Review	While advances in animal tracking technology have increased our capacity to collect data to support home range analysis, these same advances have also resulted in increasingly autocorrelated data. Consequently, the question of which home range estimator to use on modern, highly autocorrelated tracking data remains open. This question is particularly relevant given that most estimators assume inde…
Noonan, M. J. Fleming, C. H. Akre, T. S. Drescher-Lehman, J. Gurarie, E. Harrison, A. L. Kays, R. Calabrese, J. M.	2019	Scale-insensitive estimation of speed and distance traveled from animal tracking data	Statistical	Error correction	Distance	Scale	Background Speed and distance traveled provide quantifiable links between behavior and energetics, and are among the metrics most routinely estimated from animal tracking data. Researchers typically sum over the straight-line displacements (SLDs) between sampled locations to quantify distance traveled, while speed is estimated by dividing these displacements by time. Problematically, this approac…
Renner, I. W. Elith, J. Baddeley, A. Fithian, W. Hastie, T. Phillips, S. J. Popovic, G. Warton, D. I.	2015	Point process models for presence-only analysis	Statistical	Point process models	GLM		Presence-only data are widely used for species distribution modelling, and point process regressionmodels are a flexible tool that has considerable potential for this problem, when data arise as point events. In this paper, we review point process models, some of their advantages and some common methods offitting them to presence-only data. Advantages include (and are not limited to) clarificatio…
Roberts, A. Silverman, E. Gifford, S.	2018	Sample size considerations for satellite telemetry and animal distributions	Statistical	Sample size	Breeding range	Review	Satellite telemetry is a powerful tool used to follow animals through their annual life cycle, informing the understanding of behavior and distribution of many species. Because boreal- and arctic-nesting North American sea duck populations are challenging to survey, satellite telemetry is important for describing breeding distributions and identifying breeding population structure. Accurate knowl…
Rozylowicz, L. Bodescu, F. P. Ciocanea, C. M. Gavrilidis, A. A. Manolache, S. Matache, M. L. Miu, I. V. Moale, I. C. Nita, A. Popescu, V. D.	2019	Empirical analysis and modeling of Argos Doppler location errors in Romania	Statistical	Error correction	Argos	Douglas Argos distance angle filter algorithm	In practice, large Argos location errors often occur due to communication conditions such as transmitter settings, local environment, and the behavior of the tracked individual. Methods: Considering the geographic specificity of errors and the lack of benchmark studies in Eastern Europe, the research objectives were: (1) to evaluate the accuracy of Argos Doppler technology under various environme…
Sergio, Fabrizio Tanferna, Alessandro Blas, Julio Blanco, Guillermo Hiraldo, Fernando Bieber, Claudia	2018	Reliable methods for identifying animal deaths in GPS ‐ and satellite‐tracking data: Review, testing, and calibration	Statistical	Mortality	GPS vs Argos	Review	Assessing mortality factors and survival rates is a cornerstone for the management of threatened and harvestable species. Modern tracking technologies allow unprecedented opportunities to monitor the mortality of individuals for years. However, the methods employed to separate actual deaths from transmitter failures have rarely been validated. Here, we review these previous methods and exploit an…
Signer, J. Fieberg, J. Avgar, T.	2017	Estimating utilization distributions from fitted step-selection functions	Statistical	Home range	Step selection model	Movement	Habitat-selection analyses are often used to link environmental covariates, measured within some spatial domain of assumed availability, to animal location data that are assumed to be independent. Step-selection functions (SSFs) relax this independence assumption, by using a conditional model that explicitly acknowledges the spatiotemporal dynamics of the availability domain and hence the tempora…
Signer, J. Fieberg, J. Avgar, T.	2019	Animal movement tools (amt): R package for managing tracking data and conducting habitat selection analyses	Statistical	Home range	Step selection model	R Package	Advances in tracking technology have led to an exponential increase in animal location data, greatly enhancing our ability to address interesting questions in movement ecology, but also presenting new challenges related to data management and analysis. Step-selection functions (SSFs) are commonly used to link environmental covariates to animal location data collected at fine temporal resolution. …
Signer, Johannes Balkenhol, Niko	2015	Reproducible home ranges (rhr): A new, user-friendly R package for analyses of wildlife telemetry data	Statistical	Home range	Multi-analysis	R Package	Analyzing wildlife tracking data frequently involves the estimation of home ranges. However, home range studies frequently lack important analytical steps, or only insufficiently report results. This makes it difficult for other researchers to evaluate, compare, and reproduce results from published home-range studies. To facilitate more thorough home-range analyses and reporting of analytical det…
Soutullo, A. Cadahia, L. Urios, V. Ferrer, M. Negro, J. J.	2007	Accuracy of lightweight satellite telemetry: a case study in the Iberian Peninsula	Statistical	Argos	Accuracy	Review	To estimate transmitter accuracy we used transmitters equipped with a Global Positioning System (CPS) and compared the location estimates provided by Argos with the estimates provided by the GPS. Using the 68th percentile to define the accuracy of locations estimates, observed accuracy was 4 km for Location Class (LC) 1, 15 km for LC 0, 20 km for LC A, and 59 km for LC B, which is in line with es…
Tanferna, A. Lopez-Jimenez, L. Blas, J. Hiraldo, F. Sergio, F.	2012	Different Location Sampling Frequencies by Satellite Tags Yield Different Estimates of Migration Performance: Pooling Data Requires a Common Protocol	Statistical	Sampling frequency	Accuracy	Migration	We used linear mixed models to analyse the differences in the speed and route length of the migration tracks of 36 Black kites (Milvus migrans) satellite-tagged with two different types of devices (Argos vs GPS tags), entailing different regimes of position sampling frequency. We show that different location sampling frequencies and data subsampling approaches generate large (up to 33%) differenc…
van der Wal, R. Zeng, C. Heptinstall, D. Ponnamperuma, K. Mellish, C. Ben, S. Siddharthan, A.	2015	Automated data analysis to rapidly derive and communicate ecological insights from satellite-tag data: A case study of reintroduced red kites	Statistical	Automated analysis	Excursions	Home ranges	Analysis of satellite-telemetry data mostly occurs long after it has been collected, due to the time and effort needed to collate and interpret such material. Delayed reporting reduces the usefulness of such data for nature conservation where timely information about animal movements is required. To counter this problem, we present a novel approach which combines automated analysis of satellite-t…
Walker, J. S. Jones, M. W. Laramee, R. S. Holton, M. D. Shepard, E. L. Williams, H. J. Scantlebury, D. M. Marks, N. J. Magowan, E. A. Maguire, I. E. Bidder, O. R. Di Virgilio, A. Wilson, R. P.	2015	Prying into the intimate secrets of animal lives; software beyond hardware for comprehensive annotation in 'Daily Diary' tags	Statistical	Dynamic aceleration	Behaviour	Framework 4	This work presents Framework4, an all-encompassing software suite which operates on smart sensor data to determine the 4 key elements considered pivotal for movement analysis from such tags (Endangered Species Res 4: 123-37, 2008). These are; animal trajectory, behaviour, energy expenditure and quantification of the environment in which the animal moves. The program transforms smart sensor data i…
Wang, G. M.	2019	Machine learning for inferring animal behavior from location and movement data	Statistical	Classification	Behaviour	Machine learning	State space models can account for measurement error in GPS locations and estimate the true locations of animals; however, without including movement-state switching, state space models do not infer behavioral modes directly. On the contrary, hidden Markov models estimate the probabilities that animals switch between different behavioral modes. Nevertheless, hidden Markov models neither directly …
Warton, D. I. Shepherd, L. C.	2010	POISSON POINT PROCESS MODELS SOLVE THE "PSEUDO-ABSENCE PROBLEM" FOR PRESENCE-ONLY DATA IN ECOLOGY	Statistical	Point process models	Poisson	Pseudo-absence	Presence-only data, point locations where a species has been recorded as being present, are often used in modeling the distribution of a species as a function of a set of explanatory variables— whether to map species occurrence, to understand its association with the environment, or to predict its response to environmental change. Currently, ecologists most commonly analyze presence-only data by …
Xavier, Glenn Dodge, Somayeh	2014	An exploratory visualization tool for mapping the relationships between animal movement and the environment	Visualisation	Remote sensing	EnvData	Movebank	This interactive visualization tool is designed to be effective and intuitive for users from biology and ecology disciplines, who are rather unfamiliar with GIS and mapping software. The tool is able to illustrate how environmental factors influence movement patterns of animals by offering to the user a variety of visual variables that can be combined in novel ways. We demonstrate the capabilitie…
